# Supplementary material for: Variations in Cycling Distances by Trip Purpose and Socio-Demographic Attributes: Implications for Spatial Scales to Assess Environmental Correlates of Cycling
Source: Int J Environ Res Public Health. 2024 Dec 10;21(12):1648. doi: 10.3390/ijerph21121648 (PMC11675929; doi:10.3390/ijerph21121648)
Supplement: Supplementary file 1 [file ijerph-21-01648-s001.zip]

Archive with 1 entries (1 files):
- ijerph-3299234-supplementary.pdf
